# Supplementary material for: Efficacy of oligodendrocyte precursor cells as delivery vehicles for single-chain variable fragment to misfolded SOD1 in ALS rat model
Source: Mol Ther Methods Clin Dev. 2023 Feb 4;28:312–29. doi: 10.1016/j.omtm.2023.01.008 (PMC9974989; doi:10.1016/j.omtm.2023.01.008)
Supplement: Table S2. Motor function scores of rats after 29 weeks of age [file mmc2.xlsx]

## Sheet: Sheet1
Rats No.	1	2	3	4	5	6	7	8	9	10	11	12
age (weeks)
Weight reduction (%)
D3-1 (osmotic pump)
29	90.2622	57.4603	90.3125	90.2941	-	56.4706	64.2336	-	93.5897	86.901	-	52.7559
30	86.5169	-	85	83.5294	-	45.8824	57.2993	-	88.4615	81.7891	-	-
31	65.9176	-	76.875	76.4706	-	-	55.8394	-	84.2949	73.8019	-	-
32	51.6854	-	67.8125	68.8235	-	-	-	-	77.8846	65.4952	-	-
33	-	-	57.8125	57.6471	-	-	-	-	72.1154	56.23	-	-
34	-	-	47.1875	46.7647	-	-	-	-	65.3846	-	-	-
35	-	-	-	-	-	-	-	-	62.1795	-	-	-
PBS (osmotic pump)
29	79.6296	-	42.5676	-	39.4366	59.5679	50	57.1906	-	-	-	-
30	69.2593	-	-	-	-	50.3086	-	-	-	-	-	-
Inclined plate test (o)
D3-1 (osmotic pump)
29	55	30	55	55	-	45	55	-	55	55	-	30
30	55	-	55	55	-	45	50	-	55	55	-	-
31	45	-	55	55	-	-	40	-	40	55	-	-
32	45	-	45	55	-	-	-	-	45	55	-	-
33	-	-	50	40	-	-	-	-	50	45	-	-
34	-	-	30	45	-	-	-	-	45	-	-	-
35	-	-	-	-	-	-	-	-	45	-	-	-
PBS (osmotic pump)
29	40	-	30	-	30	40	40	50	-	-	-	-
30	40	-	-	-	-	35	-	-	-	-	-	-
Grip power (g)
D3-1 (osmotic pump)
29	0.286	0.091	0.493	0.579	-	0.122	0.215	-	0.642	0.665	-	0.054
30	0.063	-	0.536	0.463	-	0.099	0.128	-	0.624	0.373	-	-
31	0.051	-	0.287	0.293	-	-	0.077	-	0.479	0.285	-	-
32	0.049	-	0.18	0.26	-	-	-	-	0.421	0.249	-	-
33	-	-	0.195	0.141	-	-	-	-	0.282	0.245	-	-
34	-	-	0.062	0.152	-	-	-	-	0.175	-	-	-
35	-	-	-	-	-	-	-	-	0.112	-	-	-
PBS (osmotic pump)
29	0.141	-	0.068	-	0.063	0.196	0.125	0.154	-	-	-	0.023
30	0.031	-	-	-	-	0.174	-	-	-	-	-	-
Hind foot reflex
D3-1 (osmotic pump)
29	2	4	1	2	-	2	3	-	1	2	-	4
30	2	-	2	2	-	4	2	-	1	2	-	-
31	4	-	2	2	-	-	4	-	2	2	-	-
32	4	-	3	2	-	-	-	-	2	3	-	-
33	-	-	4	4	-	-	-	-	2	4	-	-
34	-	-	4	4	-	-	-	-	4	-	-	-
35	-	-	-	-	-	-	-	-	4	-	-	-
PBS (osmotic pump)
29	4	-	4	-	4	3	3	3	-	-	-	4
30	4	-	-	-	-	4	-	-	-	-	-	-
Rats No.	1	2	3	4	5	6	7	8	9	10
age (weeks)
Weight reduction (%)
OPC scFvD3-1
30	96.5517	94.697	64.1509	103.963	103.65	116.85	116.726	101.418	63.9731	64.4737
31	92.7586	85.2273	54.717	101.219	97.0803	116.85	113.523	93.9716	56.229	-
32	87.5862	78.7879	-	95.1219	90.146	118.315	113.167	91.4894	-	-
33	81.0345	70.4545	-	91.4634	85.4015	117.216	115.302	86.5248	-	-
34	69.3103	59.8485	-	82.0122	76.6423	119.048	111.744	79.7872	-	-
35	61.7241	47.7273	-	71.0366	63.1387	122.344	110.32	78.0142	-	-
36	49.3103	-	-	58.8415	54.0146	116.484	107.829	71.6312	-	-
37	-	-	-	-	-	98.1685	103.915	65.6028	-	-
38	-	-	-	-	-	73.9927	97.5089	-	-	-
39	-	-	-	-	-	-	89.3238	-	-	-
40	-	-	-	-	-	-	74.7331	-	-	-
41	-	-	-	-	-	-	64.0569	-	-	-
42	-	-	-	-	-	-	49.4662	-	-	-
OPC GFP
30	-	68.2008	62.8571	72.1683	80.2632	84.8921	-	102.963	-	53.0612
31	-	54.8117	53.5714	54.6926	64.4737	77.6978	-	98.5185	-	-
32	-	-	43.2143	45.9547	55.5921	65.1079	-	96.2963	-	-
33	-	-	-	-	-	-	-	91.4815	-	-
34	-	-	-	-	-	-	-	84.0741	-	-
35	-	-	-	-	-	-	-	65.5556	-	-
medium
30	55.8394	51.5358	79.5455	80.8429	90.1818	73.8095	-	65.0177	50.1639	65.7627
31	-	-	70.4545	73.5632	77.8182	57.483	-	57.5972	-	57.9661
32	-	-	57.5758	60.5364	67.2727	-	-	-	-	-
33	-	-	50.7576	47.8927	49.8182	-	-	-	-	-
Inclined plate test (o)
OPC scFvD3-1
30	55	55	55	55	55	55	55	55	55	55
31	55	55	40	55	55	55	55	55	50	-
32	50	55	-	55	55	55	55	55	-	-
33	55	55	-	55	55	55	55	55	-	-
34	50	45	-	55	55	55	55	55	-	-
35	40	40	-	55	55	55	55	55	-	-
36	40	-	-	40	40	55	55	55	-	-
37	-	-	-	-	-	50	55	45	-	-
38	-	-	-	-	-	30	55	-	-	-
39	-	-	-	-	-	-	55	-	-	-
40	-	-	-	-	-	-	45	-	-	-
41	-	-	-	-	-	-	40	-	-	-
42	-	-	-	-	-	-	30	-	-	-
OPC GFP
30	-	40	35	45	40	55	-	55	-	30
31	-	30	35	30	40	35	-	55	-	-
32	-	-	30	30	30	30	-	55	-	-
33	-	-	-	-	-	-	-	55	-	-
34	-	-	-	-	-	-	-	45	-	-
35	-	-	-	-	-	-	-	30	-	-
medium
30	40	40	50	40	55	55	-	40	30	40
31	-	-	40	45	55	30	-	45	-	35
32	-	-	40	45	45	-	-	-	-	-
33	-	-	40	30	35	-	-	-	-	-
Grip power (g)
OPC scFvD3-1
30	0.572	0.492	0.23	0.797	0.625	0.583	0.839	0.976	0.264	0.218
31	0.38	0.352	0.131	0.648	0.497	0.508	0.981	0.796	0.177	-
32	0.233	0.319	-	0.401	0.441	0.606	0.822	0.569	-	-
33	0.212	0.186	-	0.353	0.333	0.982	0.717	0.415	-	-
34	0.144	0.112	-	0.178	0.304	0.613	0.727	0.32	-	-
35	0.123	0.099	-	0.243	0.25	0.87	0.584	0.292	-	-
36	0.118	-	-	0.075	0.07	0.55	0.514	0.232	-	-
37	-	-	-	-	-	0.118	0.357	0.162	-	-
38	-	-	-	-	-	0.025	0.235	-	-	-
39	-	-	-	-	-	-	0.072	-	-	-
40	-	-	-	-	-	-	0.125	-	-	-
41	-	-	-	-	-	-	0.116	-	-	-
42	-	-	-	-	-	-	0.107	-	-	-
OPC GFP
30	-	0.039	0.05	0.161	0.16	0.252	-	0.664	-	0.03
31	-	0.061	0.085	0.099	0.112	0.186	-	0.698	-	-
32	-	-	0.05	0.043	0.083	0.142	-	0.543	-	-
33	-	-	-	-	-	-	-	0.456	-	-
34	-	-	-	-	-	-	-	0.163	-	-
35	-	-	-	-	-	-	-	0.078	-	-
medium
30	0.057	0.053	0.221	0.217	0.231	0.229	-	0.197	0.032	0.15
31	-	-	0.087	0.053	0.26	0.103	-	0.115	-	0.095
32	-	-	0.086	0.148	0.162	-	-	-	-	-
33	-	-	0.066	0.042	0.102	-	-	-	-	-
Hind foot reflex
OPC scFvD3-1
30	2	2	4	0	0	0	0	0	2	3
31	2	2	4	1	1	0	0	0	4	-
32	2	2	-	2	2	0	0	0	-	-
33	2	2	-	2	2	0	0	2	-	-
34	3	4	-	2	2	0	0	2	-	-
35	4	4	-	2	3	0	0	2	-	-
36	4	-	-	4	4	0	1	3	-	-
37	-	-	-	-	-	2	1	3	-	-
38	-	-	-	-	-	4	2	-	-	-
39	-	-	-	-	-	-	3	-	-	-
40	-	-	-	-	-	-	3	-	-	-
41	-	-	-	-	-	-	4	-	-	-
42	-	-	-	-	-	-	4	-	-	-
OPC GFP
30	-	4	4	3	2	4	-	0	-	4
31	-	4	4	4	4	4	-	0	-	-
32	-	-	4	4	4	4	-	0	-	-
33	-	-	-	-	-	-	-	1	-	-
34	-	-	-	-	-	-	-	2	-	-
35	-	-	-	-	-	-	-	3	-	-
medium
30	4	4	4	4	3	3	-	3	4	4
31	-	-	4	4	4	4	-	4	-	4
32	-	-	4	4	4	-	-	-	-	-
33	-	-	4	4	4	-	-	-	-	-
